# Supplementary material for: Epigallocatechin-3-Gallate Alleviates Liver Oxidative Damage Caused by Iron Overload in Mice through Inhibiting Ferroptosis
Source: Nutrients. 2023 Apr 21;15(8):1993. doi: 10.3390/nu15081993 (PMC10145929; doi:10.3390/nu15081993)
Supplement: Supplementary file 1 [file nutrients-15-01993-s001.zip]

Archive with 1 entries (1 files):
- nutrients-2215629-supplementary.pdf
